# Supplementary material for: Comprehensive Characterization of Immune Landscape Based on Epithelial-Mesenchymal Transition Signature in OSCC: Implication for Prognosis and Immunotherapy
Source: Front Oncol. 2021 Jul 1;11:587862. doi: 10.3389/fonc.2021.587862 (PMC8281347; doi:10.3389/fonc.2021.587862)
Supplement: Supplementary file 2 [file Table_1.xlsx]

## Sheet: Table S1
Table S1. 77genes_pancancer_EMT_signature
Gene_symbol	Description	Type
ADAM12	ADAM metallopeptidase domain 12	M
ADAMTS12	ADAM metallopeptidase with thrombospondin type 1 motif 12	M
ADAMTS2	ADAM metallopeptidase with thrombospondin type 1 motif 2	M
AEBP1	AE binding protein 1	M
ANGPTL2	angiopoietin like 2	M
ANTXR1	ANTXR cell adhesion molecule 1	M
AP1G1	adaptor related protein complex 1 subunit gamma 1	E
ATP8B1	ATPase phospholipid transporting 8B1	E
AXL	AXL receptor tyrosine kinase	M
BNC2	basonuclin 2	M
CALD1	caldesmon 1	M
CDH1	cadherin 1	E
CDH2	cadherin 2	M
CDS1	CDP-diacylglycerol synthase 1	E
CGN	cingulin	E
CLDN4	claudin 4	E
CMTM3	CKLF like MARVEL transmembrane domain containing 3	M
CNOT1	CCR4-NOT transcription complex subunit 1	E
CNRIP1	cannabinoid receptor interacting protein 1	M
COL10A1	collagen type X alpha 1 chain	M
COL1A1	collagen type I alpha 1 chain	M
COL1A2	collagen type I alpha 2 chain	M
COL3A1	collagen type III alpha 1 chain	M
COL5A1	collagen type V alpha 1 chain	M
COL5A2	collagen type V alpha 2 chain	M
COL6A1	collagen type VI alpha 1 chain	M
COL6A2	collagen type VI alpha 2 chain	M
COL6A3	collagen type VI alpha 3 chain	M
COL8A1	collagen type VIII alpha 1 chain	M
CTNND1	catenin delta 1	E
DACT1	dishevelled binding antagonist of beta catenin 1	M
DYNC1LI2	dynein cytoplasmic 1 light intermediate chain 2	E
EMP3	epithelial membrane protein 3	M
ERBB3	erb-b2 receptor tyrosine kinase 3	E
ESRP1	epithelial splicing regulatory protein 1	E
ESRP2	epithelial splicing regulatory protein 2	E
F11R	F11 receptor	E
FAP	fibroblast activation protein alpha	M
FBN1	fibrillin 1	M
FN1	fibronectin 1	M
FSTL1	follistatin like 1	M
GALNT3	polypeptide N-acetylgalactosaminyltransferase 3	E
GPC6	glypican 6	M
GPR56	adhesion G protein-coupled receptor G1	E
GRHL2	grainyhead like transcription factor 2	E
GYPC	glycophorin C (Gerbich blood group)	M
HOOK1	hook microtubule tethering protein 1	E
HTRA1	HtrA serine peptidase 1	M
INHBA	inhibin subunit beta A	M
IRF6	interferon regulatory factor 6	E
ITGA11	integrin subunit alpha 11	M
LOXL2	lysyl oxidase like 2	M
LRRC15	inhibin subunit beta A	M
MAP7	microtubule associated protein 7	E
MARVELD2	MARVEL domain containing 2	E
MARVELD3	MARVEL domain containing 3	E
MMP2	matrix metallopeptidase 2	M
MSRB3	methionine sulfoxide reductase B3	M
MYO5B	myosin VB	E
NAP1L3	nucleosome assembly protein 1 like 3	M
NID2	nidogen 2	M
OCLN	occludin	E
OLFML2B	olfactomedin like 2B	M
PCOLCE	procollagen C-endopeptidase enhancer	M
PDGFRB	platelet derived growth factor receptor beta	M
PMP22	peripheral myelin protein 22	M
POSTN	periostin	M
PRSS8	serine protease 8	E
SPARC	secreted protein acidic and cysteine rich	M
SPINT1	serine peptidase inhibitor, Kunitz type 1	E
SPOCK1	SPARC (osteonectin), cwcv and kazal like domains proteoglycan 1	M
SULF1	sulfatase 1	M
SYT11	synaptotagmin 11	M
THBS2	thrombospondin 2	M
VCAN	versican	M
VIM	vimentin	M
ZEB2	zinc finger E-box binding homeobox 2	M
